# Supplementary material for: Role of cell-type specific nucleosome positioning in inducible activation of mammalian promoters
Source: Nat Commun. 2020 Feb 26;11:1075. doi: 10.1038/s41467-020-14950-5 (PMC7044431; doi:10.1038/s41467-020-14950-5)
Supplement: Supplementary file 4 — Source Data [file 41467_2020_14950_MOESM4_ESM.xlsx]

## Sheet: figure_1f
DC(n)_obs	DC(ns)_sim	DC(s)_obs	DC(s)_sim	fibro(n)_obs	fibro(s)_obs	sonicated_DNA
35.1064	31.2632	30.7865	33.587	41.875	32.9114	52.4359
36.4198	32.7835	24.8148	30.6024	32.716	31.9048	52.3684
29.5714	32.7397	29.3011	29.7531	25	38.0247	58.9231
32.6316	35.4023	33.1915	28.3908	28.8	40.1149	48.6842
34.6341	30.4651	35.2703	28.2022	22.1739	33.4211	43.4848
32.8571	29.1579	34.7059	34.1748	32.7957	36.2667	53.0233
27.3611	22.8916	34.878	37.013	34.1176	42.2059	43.6364
27.7333	18.625	28.9888	25.6122	32.6761	24.0964	47.1622
35.2688	33.5632	27.8313	30.7143	33.8961	36.1176	45.6522
28.5714	29.0217	35.3947	35.1429	31.8987	33.8571	42.1111
30.7143	26.4815	36	27.3034	28.7952	27.561	44.0789
29.5604	22.449	34.1975	30.7692	30.3947	29.125	49.2593
33.8961	36.5591	35.8242	23.7975	36.3514	42.0732	43.3824
34.9275	29.1549	26.4384	25.1948	38.6905	38.6885	60.4167
33.0769	25.3846	31.8605	28.9773	26.4935	35.7955	55.5172
29.7561	36.1176	27.766	24.0426	28.5714	34.0244	53.0137
35.6579	31.7172	33.1111	30.7692	30.3704	31.9048	57.5862
31.6667	23.3333	27.1622	24.1772	33.7681	51.5663	44.2105
32.0588	21.1579	28.7368	25.7143	29.8851	30.125	49.375
38.4337	23.7363	33.7333	37.4359	31.6	40.4598	47.7273
33.7634	31.5306	30.6329	25.8696	30.1429	36.8571	49.3151
38.8889	27.5325	26.2963	21.8667	32.0455	37.7907	46.6667
29.5402	33.0851	36.8132	27.6531	35.1724	38.6747	36.1644
28.1818	25.3125	26.25	23.9024	26.5152	44.4828	39.1919
28.587	27.4118	35.5844	33.9506	38.4884	37.1875	41.0256
29.7917	25.3012	27.2917	18	31.1765	33.2222	54.4
39.1667	30.3659	23.012	29.7778	28.9873	28.1579	45.0633
42.8571	25.7143	36.506	27.6667	25.4545	38	46.6176
29.8684	31.1538	36.5714	29.0667	23.253	42.5641	43.3333
33.5354	21.3725	29.0909	27.0103	28.2895	36.5333	55.4545
30.2532	25.0602	31.519	31.6892	27.6543	42.439	48.961
38.3495	28.3333	35.7143	27.7778	29.8734	35.6667	49.5294
42.2892	30.4444	33.5526	24.9351	25.375	53.5366	51.8182
32.6966	29.7938	31.5217	33.0909	39.878	37.5309	44.9451
30.6329	27.093	30.9302	33.0337	34.1111	49.3333	42.8049
29.2405	35.9494	40.8434	29.5	34.2424	53.3333	37.9167
38.2222	32.9032	32.6263	30.4	32.1978	42.2222	37.1084
31.0843	32.1176	30.4706	28.2278	32	47.5676	45.1389
35.7143	29.5238	39.4737	30.1042	38.9583	35.5172	36.4474
30.1075	21.8182	28.2143	20.2632	29.6875	30.8537	41.2308
29.3182	28.5859	29.2632	30	30.9412	39.8718	37.6136
32.8261	22.5	31.7143	28.8172	33.4328	36.0241	49.1781
35.0617	35.8824	27.8161	26.2963	32.9167	30.6667	47.6623
26.8675	30.5319	27.1264	28.2979	35.3425	38.5714	51.3793
30.4938	26.9318	32.5843	38.7255	40	31.6049	56.0563
32.3457	35.8025	25.3425	23.4868	42.4359	27.931	46.125
31.7442	29	36.129	35.2941	36.962	42.6389	41.1111
26.9767	26.3636	28.9412	25.8889	29.7647	35	48.3099
34.0278	32.6829	37.2222	24.7778	32.5	31.0588	52.1519
36.4516	25.4945	29.4118	33.9535	33.8462	34.375	43.5211
37.9762	25.5422	32.75	30.9524	29.0244	41.0989	51.0843
35.4795	34.3617	38.5263	30.5208	34.2958	39.7674	40.9412
33.3333	31	37.0732	29.375	37.6119	29.8551	42.4675
30.5	29.7403	24.1975	40.5263	29.1209	40.1163	52.2381
37.5	24.7917	32.4719	23.2632	29.8462	33.0263	45.1111
28.3146	22.8125	28.1395	34.5361	29.6739	35.5128	50.8571
34.7619	27.5	37.5	37.5248	32.973	41.8072	41.9231
28.7179	26.4894	38.7234	33.2222	28.0723	36	42.0253
28.7778	23.299	34.8837	31.5054	37.4667	26.4407	44.2857
28.4722	28.7805	30.625	26.5517	35	26.8085	45.6579
32.7104	28.5319	31.8892	29.3113	32.0933	36.8315	46.9147
0.495176	0.563448	0.546539	0.594909	0.570787	0.828099	0.73775

## Sheet: figure_2c
inactive_+1_nuc	active_+1_nuc
131	46
118	208
128	55
91	153
48	143
22	781
51	765
3	93
193	62
132	385
103	73
15	0
159	36
41	92
155	80
190	153
67	40
0	731
65	125
124	73
159	38
51	302
136	67
0	104
148	172
30	127
9	73
142	145
326	133
1	83
126	151
135	539
287	45
607	88
264	0
8	154
279	64
295	99
489	2
29	46
7	221
159	93
168	91
209	88
130	47
167	86
32	60
154	339
19	50
0	45
144	111
163	405
23	8
108	86
110	0
24	0
102	44
0	0
60	61
62	111
23	63
181	62
213	102
105	0
20	0
111	171
197	35
123	761
37	249
51	83
331	46
335	95
76	101
26	6
67	199
138	495
48	45
215	103
318	74
226	147
0	59
75	121
128	130
0	0
13	133
40	107
74	141
40	119
111	66
98	37
3	242
0	145
12	40
45	301
46	104
78	263
62	501
200	98
14	156
410	363
0	15
0	340
88	32
0	32
156	256
4	85
126	209
81	202
67	126
231	132
102	327
146	381
125	497
8	111
112	65
76	127
61	304
93	64
0	18
112	187
80	114
25	61
73	501
91	121
11	24
22	37
7	180
118	87
28	23
34	74
177	36
175	83
32	183
0	264
118	200
133	135
199	135
12	139
225	23
47	29
152	265
173	192
101	150
102	123
0	318
50	58
25	260
16	66
68	176
44	19
4	299
209	97
194	132
120	146
107	18
4	31
57	185
353	0
26	64
12	58
190	355
28	322
251	49
46	145
101	174
174	112
6	133
53	20
3	129
34	139
52	113
86	84
190	33
35	74
72	8
284	24
0	87
51	277
176	184
170	311
306	75
121	394
180	73
78	19
61	86
5	16
38	194
0	0
67	57
209	187
7	136
92	229
195	155
85	114
0	56
34	166
54	102
125	15
25	128
61	72
28	177
252	86
14	156
42	0
118	239
60	116
67	273
200	122
170	141
27	143
272	70
117	149
97	373
98	66
26	230
122	157
0	132
4	78
129	985
210	69
30	172
49	150
118	441
0	129
240	103
111	75
112	460
60	115
0	25
17	104
120	0
162	181
140	168
114	76
44	156
0	82
26	3
44	154
105	148
82	109
92	98
317	9
317	103
308	18
309	38
19	41
477	440
228	146
24	353
22	128
130	70
0	61
31	196
258	711
59	121
194	160
70	17
130	161
67	160
106	33
337	21
145	151
72	64
222	691
108	129
0	30
615	89
381	9
14	130
54	150
79	70
51	28
86	121
83	107
141	230
132	41
127	253
8	236
177	91
190	70
1	430
59	152
9	24
192	72
66	26
61	179
45	277
0	0
99	75
29	109
59	258
91	1
142	162
98	140
54	102
81	149
546	141
56	8
66	168
12	155
17	71
81	921
47	703
46	404
39	90
153	1
73	1
111	611
195	106
0	312
6	316
20	99
49	0
155	313
224	69
2	21
98	343
240	134
35	106
18	559
14	98
47	154
158	210
60	106
0	265
85	9
246	279
58	0
13	270
0	116
74	487
118	1020
86	130
138	15
74	533
55	194
41	226
228	252
144	13
154	113
0	134
34	36
282	309
111	166
51	102
107	151
58	130
96	219
79	73
34	616
8	297
61	142
173	60
14	73
0	124
24	430
197	120
105	250
5	106
99	316
61	369
0	11
222	123
20	112
105	31
305	147
166	0
3	92
40	137
28	54
13	65
58	87
246	221
122	47
40	104
5	22
241	137
24	103
31	20
0	173
41	344
71	185
57	0
71	187
59	362
94	349
25	259
135	95
242	70
67	121
139	101
83	188
24	99
2	207
5	122
44	5
0	140
101	66
60	8
74	189
180	151
95	136
116	149
0	68
183	68
84	24
0	0
59	110
121	128
149	147
50	30
93	50
91	60
176	389
89	518
48	225
104	51
199	119
5	156
70	155
181	78
34	382
298	178
229	161
32	224
78	135
362	276
276	0
51	39
37	39
470	38
388	88
39	201
110	84
112	604
348	157
59	433
23	17
134	236
220	0
215	60
34	117
34	60
31	33
157	603
228	120
120	49
117	217
49	32
20	301
0	108
65	195
50	90
225	290
130	70
30	60
181	220
144	119
232	80
93	175
167	93
171	108
183	14
187	426
55	180
66	109
63	177
65	506
145	119
152	92
55	106
346	50
310	175
53	94
530	227
8	41
12	130
118	689
91	587
86	182
226	155
11	69
37	478
39	60
100	121
130	49
77	27
88	480
43	59
171	114
22	706
109	271
119	167
63	139
202	123
95	322
179	202
36	149
16	261
330	74
52	307
85	158
117	231
237	218
208	0
67	56
109	69
113	46
12	0
130	356
18	58
28	195
29	0
29	137
60	146
0	206
31	95
37	226
35	105
4	49
44	31
17	312
115	279
25	12
507	137
105	120
135	198
161	144
178	74
126	77
81	192
122	0
145	168
193	229
177	184
28	41
111	168
34	103
75	99
63	137
145	143
98	89
8	21
244	57
39	59
61	174
188	70
288	213
1	140
88	96
17	47
152	473
68	134
122	97
41	140
91	180
93	125
67	66
285	80
177	64
56	331
51	132
158	241
137	61
79	148
63	77
153	68
320	186
46	148
129	143
329	28
72	328
35	37
41	89
138	80
87	239
1	142
260	225
210	0
34	116
59	137
61	267
158	104
90	0
136	68
27	95
36	175
396	41
80	141
78	143
15	154
63	64
373	157
491	947
180	122
225	167
348	28
293	112
157	124
36	50
0	89
943	34
294	59
129	120
469	288
291	24
70	127
130	22
800	225
429	106
494	113
500	107
171	775
246	80
64	130
788	27
319	12
667	115
512	52
551	0
776	290
281	163
328	17
23	118
119	8
48	3
1406	11
735	127
38	4
59	92
345	105
251	95
78	160
292	61
130	564
268	208
418	555
178	135
505	252
133	80
14	282
433	132
37	114
455	137
87	122
354	177
184	21
105	150
287	185
63	161
107	74
146	226
267	76
8	152
47	114
138	120
51	393
208	75
136	138
59	82
134	158
30	110
125	112
202	128
0	145
164	35
167	144
17	99
60	317
0	66
159	133
46	99
162	223
167	56
16	119
127	0
93	66
188	188
226	108
56	64
43	26
207	333
233	137
0	511
74	125
53	93
33	115
66	101
587	101
118	544
83	293
78	95
307	144
350	346
63	107
160	39
15	80
78	116
613	128
22	17
4	324
236	108
0	59
160	18
68	341
67	162
130	400
67	73
72	95
154	242
94	133
98	125
205	112
28	177
218	133
45	291
474	564
161	339
80	152
184	116
14	0
142	310
130	207
130	0
50	53
33	22
18	362
160	149
126	198
4	67
56	141
221	258
158	1
0	64
32	71
15	93
87	119
50	312
0	608
321	65
25	37
114	101
56	213
70	119
115	315
151	45
48	84
149	146
307	70
135	198
68	183
110	756
141	58
180	80
164	84
71	49
40	95
72	141
0	111
0	134
125	345
234	34
141	174
45	40
110	168
0	122
109	170
0	111
63	211
79	41
10	103
50	289
314	402
159	47
214	106
739	319
141	479
76	108
24	6
120	114
116	31
75	96
82	284
27	350
127	73
123	76
71	127
76	71
23	97
101	197
126	120
122	269
62	18
71	12
178	100
82	159
194	518
15	177
67	119
99	89
822	60
126	72
440	38
44	92
32	32
51	2
111	470
97	101
190	167
12	37
269	88
37	170
92	110
61	34
45	136
31	83
26	51
9	0
8	302
62	158
23	370
160	89
5	145
0	129
145	89
22	29
214	56
169	571
142	48
21	86
72	60
370	489
71	195
109	34
115	0
319	132
75	517
95	147
291	100
99	100
126	155
29	41
175	505
85	110
83	442
173	0
0	152
178	107
91	398
116	439
44	60
3	173
112	87
40	69
158	63
16	82
84	100
28	173
413	198
233	355
319	22
76	92
154	0
62	386
284	189
137	120
96	92
56	257
343	0
121	197
7	60
27	127
43	95
79	29
109	89
75	96
133	87
41	61
212	103
206	131
235	195
73	292
170	66
21	158
83	0
21	109
163	129
173	53
24	95
67	133
129	117
7	8
23	0
14	105
187	324
88	8
80	119
241	104
8	108
45	301
107	148
135	23
137	31
73	0
105	321
100	234
69	124
44	241
71	97
146	160
274	157
154	119
98	92
168	60
114	66
109	123
28	298
848	1
49	131
100	26
89	343
56	104
120	182
296	139
144	91
102	135
130	59
126	107
31	52
144	0
5	116
0	125
49	114
167	2
187	115
0	249
191	547
56	101
93	83
0	57
101	107
73	143
48	119
82	29
1	164
39	216
18	131
21	36
157	250
623	8
140	139
24	188
0	97
80	94
0	322
174	321
16	273
68	137
202	64
123	68
393	155
40	274
50	162
175	139
326	113
70	62
254	18
314	151
11	0
350	135
155	104
139	73
87	179
119	76
155	166
0	105
83	74
46	276
99	158
43	92
52	465
49	118
116	124
122	450
121	453
20	105
137	49
46	234
118	129
283	98
27	137
47	98
203	150
97	95
134	98
23	0
9	326
13	86
217	85
49	125
11	159
144	145
30	96
53	60
86	705
40	154
0	342
17	82
116	177
24	137
68	191
73	158
287	63
260	163
160	59
0	153
30	193
113	125
243	118
142	233
124	49
91	240
331	123
165	53
325	0
78	641
83	52
0	73
302	78
189	141
51	32
137	50
81	175
128	310
183	112
228	64
1	104
56	330
51	110
78	222
35	117
217	696
205	117
0	103
56	342
65	111
59	268
83	104
133	2
2	321
72	172
110	88
13	399
137	134
80	94
127	157
157	199
423	122
29	50
40	0
0	0
50	43
89	77
94	85
74	188
0	139
79	306
95	124
153	100
173	66
127	185
215	64
16	35
133	102
140	249
57	30
1	5
315	77
43	16
122	182
5	189
127	105
115	88
124	52
47	136
103	313
303	131
135	0
0	269
0	195
63	231
77	20
77	108
0	82
95	54
32	167
6	246
108	144
27	113
198	291
109	170
38	159
0	127
303	258
117	123
24	389
31	128
91	154
42	129
126	270
2	60
70	15
72	207
111	198
41	150
1	236
103	51
40	188
167	154
180	220
185	83
435	24
214	167
93	90
0	24
56	126
209	264
318	57
71	127
365	69
93	111
52	160
767	447
115	526
67	416
22	164
32	151
108	98
79	165
178	93
23	234
68	0
151	203
110	129
64	109
144	0
126	275
21	155
69	325
1	149
55	107
53	0
28	93
81	3
44	143
102	272
152	292
178	114
51	108
133	251
34	385
153	115
185	232
1	195
89	157
139	86
134	175
119	108
540	147
8	80
1	107
229	50
342	74
139	82
86	51
0	34
147	139
44	72
40	111
38	28
145	77
49	104
396	159
53	81
48	85
96	58
94	47
134	158
224	162
60	155
340	84
0	102
234	232
50	93
33	145
21	52
20	50
7	234
357	234
0	125
0	54
91	104
34	7
96	74
77	77
0	87
207	139
29	67
81	102
0	98
64	42
8	0
98	63
70	123
0	108
161	83
79	2
116	58
0	120
242	0
151	76
206	39
176	146
41	128
185	134
20	126
16	181
22	140
185	77
67	126
75	78
231	41
286	4
55	105
77	142
23	580
33	479
0	95
45	129
169	127
81	96
94	143
118	65
25	98
264	188
207	106
49	214
101	86
99	124
151	0
164	734
119	94
0	122
75	82
150	176
107	104
38	417
255	389
184	34
156	198
46	149
106	127
169	151
27	167
101	138
110	38
0	425
56	11
47	101
173	103
1	179
72	342
456	803
123	27
133	122
93	128
167	62
177	292
21	133
299	234
6	218
108	155
79	217
36	669
25	92
80	305
148	127
74	261
22	107
29	58
0	106
94	134
80	0
84	401
102	104
104	239
159	149
174	103
92	87
97	120
41	99
71	162
69	114
201	129
43	819
78	0
120	108
292	114
146	100
85	216
0	320
131	31
131	101
81	139
65	181
4	142
7	141
21	19
56	335
90	98
100	123
217	53
396	90
28	129
0	39
217	152
91	125
45	103
68	546
0	68
57	240
113	148
3	138
92	216
142	0
22	741
0	163
126	160
131	19
77	27
300	178
310	138
147	88
93	135
112	135
159	104
4	246
934	124
142	156
361	119
74	147
68	108
31	135
312	128
297	75
264	139
22	19
116	97
7	157
211	20
116	92
431	91
169	1
62	34
8	132
25	121
250	126
29	114
67	91
55	120
152	94
38	131
0	394
47	24
34	21
38	118
60	128
136	48
42	124
39	114
50	31
41	2
192	140
98	161
17	102
43	117
451	94
169	73
118	0
73	238
56	554
168	82
516	117
518	152
122	43
66	88
0	63
240	147
18	180
85	91
9	155
97	18
25	135
53	23
168	335
144	85
64	116
118	277
47	266
116	105
94	269
10	75
586	43
61	130
16	130
91	161
48	378
67	105
0	20
13	302
81	153
117	154
140	338
55	144
91	190
508	139
65	288
62	216
194	256
45	130
353	351
152	92
143	180
77	277
0	92
233	205
42	92
114	150
42	147
351	169
81	15
13	89
48	134
0	559
81	64
18	259
27	107
69	216
28	110
37	183
1	84
96	452
168	408
91	118
68	201
277	51
44	165
55	41
21	362
92	202
60	67
141	41
207	324
0	90
99	165
135	26
42	163
237	75
45	97
2	156
116	0
60	162
168	270
22	138
8	155
125	337
83	195
159	282
163	79
18	170
0	50
117	136
81	46
124	202
69	171
125	103
190	184
0	28
31	143
100	84
147	21
52	179
107	79
46	81
111	182
301	151
52	67
44	401
72	122
75	311
3	80
45	92
0	133
31	153
20	143
304	82
0	158
26	32
52	79
106	515
95	624
0	83
197	653
328	102
85	120
33	114
164	158
3	134
0	149
69	5
159	127
296	69
159	143
237	785
233	202
338	91
336	85
332	137
39	4
429	33
241	70
236	82
210	168
208	139
204	200
721	105
214	447
212	38
208	473
921	155
409	63
407	18
403	4
844	38
839	405
332	283
330	87
326	158
240	75
235	15
13	158
921	209
914	145
409	216
407	55
403	235
849	283
844	68
337	91
335	123
331	416
239	47
234	62
12	54
726	115
721	122
214	162
212	3
208	32
747	151
742	166
236	117
234	32
230	132
1736	357
1729	213
1222	118
1218	124
449	276
161	98
93	180
35	197
122	193
115	85
114	172
214	357
119	162
5	315
154	514
100	181
44	489
123	133
76	74
73	72
102	141
127	673
189	106
202	139
15	115
272	155
48	324
87	63
341	0
124	80
4	158
31	140
135	130
26	155
200	130
192	149
73	511
83	11
46	117
0	127
93	122
15	251
58	128
131	158
52	185
70	316
2	25
46	134
159	8
149	26
30	0
88	105
55	159
240	114
19	113
15	130
241	109
103	4
166	22
74	148
131	47
156	0
236	84
77	107
178	210
425	28
509	62
60	672
42	91
268	179
359	28
12	108
43	151
17	108
65	83
155	437
28	143
12	58
41	51
76	77
6	65
107	174
174	520
196	287
112	117
74	0
81	64
4	178
121	84
235	124
11	156
84	75
95	416
78	126
122	46
34	58
113	189
70	32
193	73
69	196
169	98
171	32
0	0
0	42
296	131
74	291
191	100
56	119
189	282
43	21
5	213
126	60
115	91
52	117
0	85
91	7
16	65
3	81
236	206
159	87
84	112
23	176
36	48
32	68
0	42
234	342
71	168
77	208
228	151
78	277
253	175
116	116
20	303
142	134
130	109
111	84
47	180
97	173
97	42
23	206
71	70
72	5
30	346
335	254
60	379
63	235
44	144
0	140
170	243
9	115
212	71
24	377
151	3
83	190
43	215
124	95
91	132
31	446
82	95
98	322
18	140
14	109
169	77
80	125
79	24
72	39
69	6
70	110
75	90
265	147
62	97
58	132
248	118
190	113
73	22
88	2
63	139
79	146
74	98
66	204
93	40
151	68
74	25
190	351
38	237
0	88
122	285
101	81
75	387
5	0
0	108
211	278
174	217
0	360
24	534
15	8
81	362
69	0
284	122
88	42
63	54
78	236
138	132
120	97
94	87
51	117
86	123
37	42
45	122
143	117
381	98
43	104
55	82
128	223
51	79
403	276
49	29
4	121
56	268
18	121
73	106
36	139
147	102
0	57
181	18
148	0
95	142
0	156
190	582
0	51
32	310
143	220
27	60
125	6
95	70
136	173
160	30
422	441
355	8
109	178
137	2
46	107
192	0
260	89
132	96
165	0
89	117
16	151
36	126
104	147
76	115
235	357
251	95
12	138
305	67
277	153
96	254
0	38
74	651
98	114
83	141
0	105
179	211
54	61
81	93
14	111
105	105
148	51
143	164
160	28
92	0
263	133
313	81
96	37
126	386
0	146
34	128
171	477
157	117
493	173
208	32
121	348
136	43
87	112
101	140
15	208
107	190
105	204
22	230
75	73
23	0
39	126
202	153
102	65
201	233
69	73
40	41
109	105
0	35
71	442
98	5
94	106
87	81
130	25
79	171
127	82
129	171
6	131
76	289
55	141
37	59
1478	114
226	170
16	356
45	168
121	117
155	118
120	992
57	162
132	148
2	150
61	108
111	134
70	30
78	439
0	15
77	83
0	166
72	84
41	95
143	19
41	695
45	83
33	103
63	125
206	170
63	187
205	173
159	107
128	0
133	110
161	167
281	113
102	79
1	0
157	366
77	51
92	154
104	71
40	307
48	123
117	320
44	150
43	50
0	500
119	143
22	37
159	111
167	77
79	107
34	50
325	194
289	461
111	211
123	116
123	99
108	318
145	61
130	91
91	173
94	40
79	149
186	1
36	133
47	115
22	36
55	90
100	601
192	297
48	87
77	49
193	289
49	135
78	128
100	80
108	186
78	61
805	54
67	144
0	70
23	359
287	33
142	485
141	120
121	121
132	296
54	174
148	122
88	93
4	158
119	26
310	212
89	140
14	159
17	58
100	79
47	417
46	176
64	104
49	145
67	221
45	139
63	72
47
54
25
1201
0
58
21
190
55
42
14
85
[truncated: 1,213 more rows]

## Sheet: figure_2d
inactive_-1_nuc	active_-1_nuc
-31	-16
-114	-84
-104	-227
-21	-279
-84	-59
-180	-3391
-331	-1147
-89	-99
-169	-10
-50	-27
-59	-309
-347	0
-43	-96
-61	-30
-17	-52
-42	-109
-85	-102
0	-491
-127	-227
-8	-89
-33	-204
-31	-130
-16	-35
0	-98
-84	-100
-222	-35
-223	-49
-50	-247
-36	-239
-61	-29
-46	-51
-77	-213
-115	-187
-415	-164
-518	0
-144	-208
-3	-18
-657	-233
-203	-140
-63	-66
-165	-361
-73	-219
-24	-51
-83	-14
-42	-305
-85	-36
-110	-112
-38	-583
-143	-12
0	-87
-68	-171
-59	-277
-109	-374
-354	-236
-2	0
-98	0
-20	-208
0	0
-102	-11
-40	-651
-89	-9
-1	-60
-9	-80
-117	0
-122	0
-401	-121
-55	-97
-99	-381
-55	-13
-111	-129
-261	-56
-257	-27
-26	-21
-26	-136
-65	-173
-24	-77
-114	-77
-77	-189
-234	-8
-76	-95
0	-183
-127	-731
-184	-722
0	0
-189	-39
-72	-255
-248	-251
-102	-143
-131	-276
-74	-505
-389	-40
0	-237
-320	-342
-17	-101
-66	-738
-44	-269
-130	-71
-22	-384
-128	-146
-462	-399
0	-237
0	-142
-54	-280
0	-200
-236	-206
-78	-7
-6	-43
-91	-110
-125	-156
-121	-40
-40	-265
-46	-241
-87	-345
-94	-11
-240	-57
-106	-295
-111	-368
-189	-38
0	-104
-70	-205
-132	-78
-347	-201
-219	-211
-131	-281
-181	-218
-80	-115
-165	-482
-574	-25
-114	-259
-188	-258
-45	-76
-57	-359
-190	-159
0	-208
-14	-22
-279	-197
-173	-187
-180	-213
-17	-209
-135	-233
-80	-107
-29	-40
-41	-102
-320	-619
0	-284
-32	-184
-27	-82
-66	-6
-44	-26
-128	-183
-128	-53
-23	-5
-378	-30
-12	-546
-25	-144
-348	-481
-55	-27
-9	0
-246	-48
-110	-614
-32	-467
-244	-100
-131	-53
-6	-607
-181	-8
-38	-190
-76	-119
-49	-252
-159	-193
-98	-173
-80	-89
-36	-28
-12	-139
-67	-278
-180	-194
-98	-188
0	-255
-51	-115
-36	-118
-432	-111
-66	-77
-51	-508
-312	-599
-44	-83
-61	-86
-67	-236
-34	-98
0	0
-45	-245
-103	-385
-225	-26
-10	-293
-357	-127
-47	-348
0	-316
-158	-676
-68	-20
-17	-257
-327	-154
-141	-590
-274	-265
-30	-116
-58	-6
-30	0
-34	-113
-92	-206
-85	-39
-292	-120
-282	-71
-145	-9
-10	-62
-265	-343
-235	-79
-74	-56
-206	-292
-20	-315
0	-180
-88	-644
-253	-537
-172	-103
-302	-210
-13	-132
-124	-101
0	-183
-32	-219
-131	-237
-10	-142
-72	-17
0	-87
-205	-58
-202	0
-30	-231
-602	-304
-8	-116
-108	-36
0	-240
-76	-179
-88	-178
-137	-54
-160	-333
-30	-4
-335	-153
-335	-379
-334	-154
-333	-224
-113	-101
-55	-112
-74	-266
-88	-49
-210	-174
-12	-272
0	-31
-141	-46
-114	-111
-3	-91
-428	-2
-12	-65
-82	-221
-15	-232
-256	-179
-25	-831
-167	-131
-160	-48
-70	-321
-34	-163
0	-822
-167	-173
-141	-193
-68	-242
-58	-652
-103	-92
-71	-214
-66	-191
-69	-345
-91	-72
-110	-161
-105	-119
-134	-506
-215	-61
-22	-92
-101	-122
-133	-440
-163	-158
-50	-160
-16	-166
-211	-213
-37	-275
0	0
-83	-547
-183	-373
-43	-64
-41	-291
-260	-430
-124	-482
-128	-200
-71	-133
-76	-51
-36	-334
-86	-34
-150	-7
-45	-201
-1	-431
-95	-409
-16	-178
-113	-32
-359	-261
-129	-171
-51	-41
-17	-146
0	-70
-186	-216
-102	-213
-73	0
-57	-269
-58	-13
-90	-501
-64	-489
-222	-28
-197	-186
-134	-93
-138	-224
-35	-458
-24	-62
-312	-536
0	-627
-227	-283
-346	-203
-44	0
-39	-172
0	-16
-238	-215
-94	-332
-236	-112
-104	-317
-128	-659
-287	-48
-61	-16
-154	-220
-38	-99
-28	-219
0	-268
-48	-66
-50	-323
-131	-86
-31	-370
-5	-381
-114	-192
-216	-13
-33	-39
-88	-6
-244	-435
-161	-30
-169	-202
-168	-39
0	-28
-168	-362
-45	-92
-137	-252
-217	-256
-33	-176
-81	-253
0	-121
-10	-359
-92	-110
-87	-71
-7	-195
-246	0
-119	-40
-112	-265
-74	-188
-59	-57
-34	-15
-36	-81
-40	-645
-142	-378
-217	-150
-1	-155
-298	-69
-121	-222
0	-279
-71	-348
-1	-167
-305	0
-181	-55
-173	-250
-98	-143
-187	-43
-127	-67
-130	-212
-165	-141
-193	-41
-79	-404
-98	-43
-180	-205
-137	-340
-128	-117
0	-92
-71	-106
-202	-84
-58	-353
-22	-71
-27	-546
-56	-443
0	-114
-9	-244
-108	-128
0	0
-63	-222
-91	-274
-193	-125
-12	-152
-69	-72
-41	-172
-126	-213
-83	-284
-74	-27
-78	-291
-93	-133
-77	-76
-112	-247
-261	-204
-88	-360
-44	-294
-73	-431
-170	-348
-124	-287
-90	-216
-46	0
-61	-283
-35	-103
-82	-94
-224	-64
-63	-1
-162	-348
-10	-238
-24	-125
-123	-139
-159	-315
-258	-306
-32	0
-157	-62
-278	-235
-368	-52
-811	-69
-255	-79
-144	-192
-122	-103
-415	-175
-13	-310
-52	-211
0	-234
-27	-287
-522	-162
-67	-212
-372	-212
-52	-562
-31	-72
-348	-183
-30	-122
-159	-117
-95	-349
-91	-164
-89	-248
-85	-136
-117	-92
-86	-43
-39	-85
-37	-276
-127	-383
-200	-210
-247	-136
-166	-172
-52	-207
-349	-168
-32	-305
-234	-301
-90	-232
-44	-253
-21	-265
-96	-160
-16	-7
-101	-133
-85	-14
-53	-452
-52	-201
-32	-203
-35	-235
-94	-262
-239	-243
-81	-128
-90	-366
-13	-131
-3	-435
-129	-193
-20	-319
-47	-20
-393	-120
-36	-113
-156	-91
-72	-238
-90	-95
-17	-194
-25	-111
-145	-224
-4	0
-65	-276
-3	-113
-19	-36
-40	0
-72	-76
-264	-184
-194	-167
-53	0
-73	-335
-82	-276
0	-156
-81	-7
-195	-96
-227	-17
-58	-213
-68	-211
-165	-240
-67	-43
-37	-260
-5	-255
-27	-52
-197	-244
-31	-368
-44	-78
-66	-25
-41	-200
-10	0
-97	-124
-49	-413
-45	-108
-34	-91
-41	-14
-98	-209
-277	-363
-139	-165
-97	-409
-84	-63
-74	-291
-68	-255
-73	-133
-111	-368
-154	-182
-544	-9
-241	-152
-54	-86
-35	-15
-210	-249
-4	-448
-40	-25
-291	-252
-561	-92
-9	-257
-5	-216
-17	-372
-15	-38
-126	-31
-131	-10
-294	-641
-275	-261
-193	-164
-29	-115
-19	-104
-112	-346
-166	-304
-83	-709
-213	-154
-90	-64
-137	-115
-141	-303
-194	-222
-125	-23
-101	-50
-32	-167
-122	0
-58	-376
-43	-255
-1	-115
-14	-58
-32	0
-26	-164
-235	-17
-176	-7
-666	-41
-72	-371
-154	-29
-67	-348
-129	-98
-179	-355
-151	-265
-752	-30
-247	-75
-234	-184
-289	-120
-35	-328
-126	-222
0	-3
-129	-228
-778	-53
-13	-262
-953	-274
-1131	-198
-102	-215
-762	-460
-52	-487
-423	-276
-358	-119
-352	-135
-21	-97
-1056	-312
-68	-22
-54	-25
-173	-80
-435	-167
-40	-300
-291	0
-106	-302
-31	-189
-174	-215
-59	-304
-183	-204
-64	-459
-6	-71
-677	-195
-44	-128
-13	-190
-27	-187
-81	-267
-254	-352
-170	-451
-952	-288
-494	-114
-224	-297
-464	-157
-137	-220
-19	-332
-288	-110
-489	-200
-75	-148
-87	-365
-455	-150
-248	-175
-418	-181
-497	-12
-45	-207
-59	-1
-25	-398
-346	-156
-5	-236
-174	-210
-105	-48
-74	-22
-151	-169
-154	-227
-46	-54
-33	-90
-18	-324
-192	-422
-37	-170
-20	-444
0	-7
-68	-77
-45	-158
-125	-143
-212	-15
0	-126
-73	-39
-56	-203
-120	-49
-45	-206
-46	-23
-115	0
-519	-56
-74	-134
-36	-174
-96	-178
-109	-66
-105	-169
-189	-315
0	-101
-128	-37
-29	-199
-79	-197
-216	-351
-325	-201
-104	-408
-129	-579
-134	-197
-75	-248
-2	-216
-199	-165
-22	-203
-57	-262
-114	-306
-109	-84
-60	-125
-158	-258
-26	-324
0	-143
-12	-264
-44	-11
-5	-20
-32	-132
-15	-249
-150	-127
-148	-260
-8	-269
-64	-77
-127	-20
-104	-605
-4	-219
-197	-211
-108	-158
-31	-183
-42	-110
-18	-206
-148	0
-20	-2
-32	-65
-22	0
-62	-49
-109	-230
-84	-240
-22	-433
-16	-14
-188	-115
-46	-301
-1	-344
-174	-561
0	-148
-100	-241
-117	-499
-105	-83
-92	-400
0	-294
-241	-337
-127	-305
-38	-441
-106	-359
-62	-13
-217	-287
-1	-267
-164	-48
-13	-256
-255	-12
-177	-294
-204	-209
-442	-206
-121	-274
-282	-112
-98	-108
-21	-73
-52	-297
-100	-291
0	-171
0	-198
-147	-277
-78	-158
-81	-388
-177	-172
-32	-24
0	-70
-63	-92
0	-131
-49	-301
-173	-81
-122	-149
-62	-283
-258	-140
-33	-125
-18	-166
-113	-73
-91	-73
-106	-214
-228	-56
-102	-18
-106	-111
-777	-16
-110	-248
-235	-32
-105	-229
-109	-226
-661	-175
-106	-261
-229	-775
-151	-5
-96	-102
-100	-23
-700	-84
-101	-180
-14	-242
-110	-93
-18	-374
-197	-235
-135	-163
-343	-213
-20	-22
-356	-20
-22	-294
-58	-180
-160	-140
-71	-70
-71	-142
-45	-301
-52	-275
-230	-45
-13	-394
-285	-132
-10	-2
-31	-138
-77	-146
-141	-479
-146	-191
-83	0
-84	-30
-390	-184
-199	-142
-222	-223
-147	-527
0	-53
-77	-203
-40	-193
-18	-116
-23	-421
-50	-154
-221	-86
-150	-32
-92	-73
-271	-197
-103	-398
-57	0
-33	-170
-207	-75
-57	-295
-21	-162
-3	-482
-46	-197
-163	-61
-37	-117
-7	-92
-39	-90
-49	0
0	-390
-24	-125
-1	-344
-86	-393
-118	-32
-79	-689
-130	-335
-92	-173
-64	-49
-56	-10
-18	-172
-24	-49
-289	-254
-59	-227
-43	-240
-36	-200
-28	0
-30	-116
-338	-143
-25	-32
-36	-80
-6	-145
-19	0
-141	-35
-95	-102
-135	-105
-169	-297
-43	-253
-183	-403
-77	-226
-79	-35
-131	-101
-210	-129
-136	-21
-27	-137
-209	-40
-52	-866
-111	-344
-59	0
-101	-103
-119	-123
-9	-329
-158	-97
-45	-249
-73	-205
-195	-244
-169	0
-178	-187
-5	-658
-24	-244
-152	-403
-41	-28
-104	-4
-317	-201
-545	-94
-147	-199
-55	-381
-89	0
-77	-231
-82	-48
-103	-238
-128	-311
-21	-305
-216	-212
-388	-165
-248	-193
-304	-270
-74	-202
-118	-86
-13	-179
-124	-154
-624	-221
-253	-251
-32	-296
-83	-19
-26	-298
-92	-150
-496	-183
-68	-191
-60	-197
-12	-223
-206	-225
-181	-220
-28	0
-257	-86
0	-227
-403	-158
-65	-100
-165	-197
0	-93
-161	-225
-226	-61
-49	-199
0	-85
-11	-245
-189	-339
-74	-43
-170	-223
-251	-228
-83	-106
-84	-221
-71	-136
-15	-372
-149	-74
-12	-143
-178	-424
0	-225
-102	-68
0	-270
-18	-671
-326	-119
-174	-305
-90	-168
-299	-154
-309	-177
-72	-478
-122	-70
-147	-323
-396	-159
-82	-110
-368	-144
-308	-281
-141	0
-182	-7
-7	-28
-33	-99
-25	-203
-33	-186
-37	-216
0	-167
-39	-68
-56	-366
-83	-224
-309	-250
-10	-327
-223	-224
-6	-148
-30	-352
-81	-609
-472	-197
-145	-53
-256	-178
-64	-163
-29	-24
-175	-105
-215	-74
-219	-362
-85	-277
-78	-64
-299	0
-53	-76
-59	-296
-5	-227
-33	-117
-51	-213
-18	-87
-102	-316
-199	-312
-6	-217
-182	-78
0	-10
-115	-80
-46	-195
-228	-265
-154	-161
-339	-194
-35	-69
-102	-149
-12	-493
0	-149
-112	-9
-9	-477
-69	-124
-310	-229
-18	-173
-391	-182
-151	-19
-447	-159
-177	0
-44	-161
-79	-50
0	-1119
-70	-194
-23	-181
-31	-230
-45	-52
-1	-37
-74	-182
-89	-220
-14	-38
-61	-388
-106	-42
-81	-402
-84	-20
-157	-195
-155	-196
-107	-255
0	-69
-356	-70
-77	-41
-133	-104
-39	-248
-59	-320
-80	-291
-310	-80
-2	-84
-449	-73
-65	-58
-172	-118
-45	-195
-145	-153
-189	-30
-593	-242
-42	0
0	0
-72	-119
-113	-165
-98	-237
-148	-14
0	-63
-23	-206
-77	-38
-59	-192
-29	-246
-225	-47
-77	-158
-106	-157
-19	-80
-212	-333
-185	-142
-121	-117
-37	-5
-59	-396
-70	-80
-287	-93
-15	-67
-27	-204
-8	-50
-45	-16
-179	-139
-419	-251
-37	0
0	-463
0	-107
-49	-171
-65	-322
-485	-464
0	-280
-97	-208
-30	-395
-76	-206
-184	-348
-305	-399
-4	-581
-93	-142
-34	-253
0	-295
-279	-134
-75	-169
-138	-123
-181	-154
-51	-28
-80	-203
-86	-112
-60	-52
-2	-77
-190	-275
-21	-84
-211	-202
-231	-346
-29	-621
-112	-154
-65	-378
-2	-142
-17	-359
-17	-108
-318	-215
-9	-412
0	-168
-26	-96
-103	-98
-34	-255
-151	-495
-7	-163
-79	-91
-20	-42
-235	-225
-57	-146
-215	-126
-160	-418
-220	-41
-94	-334
-113	-137
-84	-249
-69	-168
-34	0
-241	-19
-2	-113
-18	-403
-118	0
-86	-287
-131	-187
-83	-487
-181	-213
-97	-635
-239	0
-524	-199
-321	-319
-128	-79
-100	-80
-280	-60
-64	-68
-171	-124
-249	-61
-178	-167
-159	-247
-127	-270
-111	-117
-93	-515
-33	-266
-8	-207
-293	-134
-12	-315
-604	-2
-121	-205
-223	-62
-300	-8
-43	-260
-56	-41
0	-278
-275	-173
-118	-290
-132	-411
-164	-254
-27	-105
-153	-188
-166	-153
-39	-141
-384	-167
-96	-234
-88	-125
-188	-54
-58	-120
-222	-427
-2	-8
0	-260
-68	-230
-142	-29
-179	-317
-51	-390
-162	-192
-135	-118
-5	-558
0	-97
0	-18
-61	-128
-48	-285
-76	-328
-45	-35
0	-205
-265	-303
-103	-225
-81	-140
0	-144
-98	-50
-144	0
-44	-39
-72	-109
0	-14
-11	-259
-113	-320
-86	-44
0	-352
-70	0
-171	-366
-176	-43
-6	-96
-31	-264
-7	-28
-162	-776
-66	-291
-160	-112
-7	-125
-105	-136
-97	-244
-221	-31
-256	-548
-117	-767
-205	-390
-169	-462
-159	-123
0	-37
-107	-253
-153	-235
-101	-116
-88	-519
-224	-147
-127	-194
-128	-364
-25	-186
-93	-238
-21	-6
-23	-228
-121	0
-138	-368
-93	-338
0	-60
-187	-10
-52	-396
-165	-8
-74	-35
-267	-223
-8	-138
-46	-94
-6	-233
-116	-285
-53	-141
-65	-455
-31	-184
-22	-64
0	-487
-156	-161
-615	-221
-9	-59
-151	-443
-20	-210
-96	-139
-39	-165
-149	-230
-19	-54
-85	-170
-5	-70
-41	-29
-43	-168
-116	-304
-24	-27
-323	-125
-366	-253
-127	-150
-92	-157
-14	-195
-28	-111
-200	-285
-253	-254
0	-206
-208	-398
-62	0
-28	-141
-130	-338
-128	-63
-73	-43
-8	-79
-10	-115
-105	-412
-91	-363
-181	-420
-183	-288
-1	-13
-109	-143
-74	0
-42	-54
-100	-208
-16	-332
-267	-156
0	-92
-111	-111
-1	-271
-61	-33
-67	-101
-138	-140
-55	-361
-91	-103
-116	-337
-52	-74
-82	-799
-45	-409
-196	-2
-74	-163
0	-103
-125	-320
-101	-207
-267	-79
-164	-906
0	-264
-5	-102
-9	-84
-199	-234
-60	-6
-290	0
-50	-41
0	-349
-36	-22
-91	-333
-55	-85
-12	-354
-132	-324
-685	-354
-99	-257
-20	-457
-83	-18
-308	-236
-318	-38
-110	-166
-81	-143
-128	-245
-74	-164
-121	-57
-190	-204
-205	-137
-188	-23
-180	-63
-86	-85
-115	-265
-21	-102
-136	-10
-201	-141
-43	-181
-130	-68
-84	-250
-137	-421
-82	-36
-43	-218
-85	-81
-7	-192
-170	-38
-124	-111
0	-338
-5	-128
-108	-391
-24	-104
-252	-214
-236	-244
-170	-278
-203	-98
-112	-161
-711	-80
-60	-32
-74	-341
-645	-60
-79	-165
-21	-488
-303	-229
-354	0
-129	-574
-146	-368
-4	-180
-66	-225
-64	-70
-130	-279
-26	-174
0	-219
-392	-245
-134	-362
-67	-81
-213	-97
-5	-304
-67	-197
-39	-129
-4	-677
-58	-207
-128	-186
-144	-325
-115	-256
-46	-327
-248	-53
-52	-307
-156	-589
-141	-232
-186	-412
-91	-1
-154	-204
-75	-167
0	-382
-149	-220
-111	-29
-15	-178
-102	-24
-97	-78
-31	-172
-334	-173
-87	-4
-90	-116
-138	-196
-67	-342
-9	-291
-210	-520
-219	-1722
-55	-105
0	-110
-69	-147
-180	-460
-108	-42
-50	-55
-71	-213
-1	-177
-319	-213
-24	-88
0	-243
-151	-18
-44	-13
-215	-55
-33	-146
-304	-232
-85	-189
-251	-138
-6	-410
-44	-94
-51	-194
-24	-121
-25	-11
-108	-327
-77	-31
-161	-70
-190	-10
-222	-135
-21	-141
-25	-368
0	-2
-83	-227
-67	-336
-60	-109
-5	-257
-87	-195
-160	-66
-56	0
-92	-350
-24	-172
-160	-174
-174	-257
-97	-165
-179	-317
-103	-30
-9	-173
-104	-802
0	-212
-275	-166
-71	-376
-28	-540
-13	-1
-17	-259
-2	-258
0	-194
-481	-69
-72	-248
-25	-321
-20	-153
-265	-323
-96	-311
-1	-250
-81	-421
-330	-5
-258	-661
-120	-410
-57	-191
-99	-232
-87	-230
0	-69
-61	-219
-72	-679
-78	-260
0	-164
-246	-550
-160	-83
-106	-257
-77	-88
0	-249
-45	-469
-174	-250
-517	-92
-139	-668
-38	-184
-449	-128
0	-473
-93	-107
-163	-285
-546	-73
-513	-99
-45	-397
-49	-60
-264	-251
-266	-227
-270	-95
-563	-208
-713	-159
-11	-42
-16	-280
-262	-144
-264	-133
-268	-182
-11	-197
-518	-5
-520	-194
-524	-319
-671	-17
-1183	-169
-1185	-424
-1189	-68
-48	-64
-53	-397
-560	-299
-562	-5
-566	-384
-452	-47
-457	-277
-269	-344
-691	-203
-698	-217
-1203	-26
-1205	-327
-1209	-37
-43	-189
-48	-244
-555	-241
-557	-199
-561	-26
-453	-75
-458	-210
-270	-188
-646	-47
-651	-90
-1158	-10
-1160	-199
-1164	-220
-5	-71
-10	-276
-516	-235
-518	-100
-522	-390
-666	-185
-673	-119
-1180	-24
-1184	-68
-523	-216
-811	-14
-19	-42
-637	-115
-230	-69
-997	-417
-998	-150
-578	-365
-143	-80
-217	-167
-218	-48
-92	-211
-18	-213
-39	-249
-46	-48
-89	-140
-50	-41
-155	-209
-153	-136
-150	-113
-57	-297
-80	-17
-54	-28
-65	-219
-11	0
-18	-12
-78	-4
-261	-12
-77	-192
-266	-287
-2	-172
-30	-13
-69	-201
-149	-571
-176	-5
0	-185
-39	-260
-47	-221
-204	-4
-71	-194
-260	-87
-12	-96
-160	-167
-256	-128
-63	-104
-53	-26
-132	0
-4	-367
-7	-423
-62	-8
-233	-169
-177	-122
-151	-203
-99	-298
-16	-310
-8	-724
-41	-515
-36	0
-26	-188
-35	-75
-4	-222
-567	-134
-483	-300
-32	-280
-160	-11
-114	-173
-23	-154
-180	-224
-269	-251
-175	-54
-107	-9
-127	-505
-44	-459
-140	-454
-81	-341
-126	-155
-116	-67
-135	-218
-28	-102
-206	-165
-150	-205
-188	0
-101	-58
-298	-314
-41	-198
-97	-458
-61	-386
-8	-7
-17	-136
-134	-256
-10	-196
-88	-204
-109	-403
-182	-60
-19	-269
-283	-76
-23	-214
-81	-70
0	0
0	-300
-16	-201
-8	-231
-21	-12
-26	-393
-13	-170
-279	-91
-117	-69
-46	-112
-17	-31
-110	-55
0	-107
-61	-165
-106	-297
-69	-121
-46	-206
-63	-305
-18	-610
-89	-146
-196	-194
-190	-324
0	-100
-18	-240
-1	-144
-5	-114
-4	-31
-84	-165
-39	-827
-16	-56
-82	-159
-90	-358
-32	-273
-301	-78
-95	-112
-355	-329
-155	-160
-149	-106
-71	-142
-40	-197
-42	-646
-77	-98
-352	-273
-69	-457
-18	-198
0	-242
-112	-29
-93	-7
-430	-261
-168	-365
-51	-659
-69	-402
-39	-27
-168	-467
-51	-160
-71	-36
-190	-197
-54	-210
-114	-162
-218	-333
-433	-175
-22	-237
-213	-78
-80	-243
-13	-96
-52	-232
-97	-162
-47	-185
-140	-195
-144	-560
-94	-434
-32	-99
-189	-110
-134	-260
-9	-133
-53	-136
-248	-194
-116	-188
-399	-302
-21	-184
-48	-287
-92	-241
-24	-215
0	-184
-20	-97
-41	-251
-117	-35
-297	0
0	-204
-211	-584
-248	-105
0	-102
-98	-148
-157	-294
-61	-150
-63	0
-118	-140
-4	-30
-289	-148
-24	-486
-14	-240
-32	-285
-18	-595
-171	-45
-216	-99
-115	-160
-217	-250
-59	-185
-61	-124
-89	-258
-77	-330
-54	-399
-111	-93
-179	-176
-33	-93
-148	-241
-256	-174
-54	-141
-249	-406
-26	-63
-45	-310
0	-145
-1	-174
-74	0
-17	-360
0	-436
-382	-150
0	-191
-120	-92
-49	-172
-405	-102
-7	-156
-267	-572
-66	-129
-22	-192
-90	-151
-197	-104
-153	-184
-195	-120
-226	-325
-80	0
-62	-613
-60	-416
-17	0
-153	-205
-206	-341
-186	-176
-208	-175
-156	-267
-47	-305
-41	-187
-290	-144
-57	-505
-85	-49
-76	-198
0	-204
-148	-51
-224	-228
-69	-81
0	-387
-33	-111
-98	-91
-51	-509
-68	-241
-157	-27
-4	-1
-9	-158
-32	-144
-10	0
-19	-319
-39	-281
-226	-415
-46	-236
0	-276
-868	-14
-161	-245
-185	-245
-139	-59
-134	-80
-31	-114
-56	-199
-75	-260
-81	-32
-307	-114
-265	-12
-37	-118
-190	-212
-37	-479
-69	0
-93	-66
-230	-209
-170	-187
-11	-9
-123	-339
-232	-191
-93	-227
0	-77
-11	-480
-164	-207
-88	-76
-45	-301
-2	-107
-123	-381
-365	-270
-33	-181
-76	-1
-106	-73
-167	-381
-125	-353
-314	-168
-66	-222
-146	-126
-47	-64
-171	-105
-7	-134
-82	-40
-155	-30
-130	-174
-260	-182
-141	-104
-41	-188
-92	-182
-144	-123
0	-287
-85	-79
0	-26
-140	-318
-61	-57
-29	-273
-181	-137
-127	-149
-29	-209
-109	-207
-16	-52
-109	-335
-47	-149
-213	-35
-94	0
-9	-232
-1	-5
-41	-19
-110	-233
-371	0
-55	-26
-95	-101
-130	-158
-108	-221
-122	-205
-134	-59
-25	-22
-88	-252
-29	-32
0	-12
-173	-169
-80	-155
-53	-211
-55	-275
-453	-335
-158	-132
-57	-228
-3	-191
-131	-241
-49	-166
-49	-83
-4	-484
-167	-131
-102	-291
-161	-169
-198	-252
-33	-173
-326	-151
-56	-169
-105	-167
-50	-126
-287	-262
-42	-321
-10	-15
-64	-345
-35	-53
-9	-263
-63	-37
-34	-64
-102	-72
-94	-166
-84	-161
-77	-788
-55	-48
0	-292
-49	-203
-35	-169
-30	-307
-181	-122
-1	-201
-30	-96
-8	-138
-154	-200
-34	-249
-118	-344
-63	-176
-2	-890
-183	-12
-218	-143
-95	-14
-72	-13
-125	-205
-66	-236
-148	-288
-63	-197
-155	-151
-67	-173
-149	-410
-55
-398
-117
-121
0
-14
-421
-22
-157
-70
-78
-87
[truncated: 1,213 more rows]

## Sheet: figure_5a
Brm	Brg1
0.0469765	0.206291
0.0114039	0.0991789
0.11958	0.20222
0.24548	0.23758
0.20638	0.39843
0.11111	0.16026
0.269367	0.344451
0.144328	0.235487
0.0373461	0.0392265

## Sheet: figure_S2c
	non-expressed				low				high
	DC_all_promoters	DC_high_coverage_promoters	fibroblasts_all_promoters	fibroblasts_high_coverage_promoters	DC_all_promoters	DC_high_coverage_promoters	fibroblasts_all_promoters	fibroblasts_high_coverage_promoters	DC_all_promoters	DC_high_coverage_promoters	fibroblasts_all_promoters	fibroblasts_high_coverage_promoters
rep1	2.26354	12.9947	2.37068	14.7204	5.10953	20.7265	3.65646	17.2988	5.35653	18.4824	3.86204	14.3597
rep2	2.52008	12.5104	3.0485	14.6036	4.76189	17.3703	2.76745	9.18787	4.14914	14.0113	2.16098	6.91458
	2.39181	12.7526	2.70959	14.662	4.93571	19.0484	3.21196	13.2433	4.75284	16.2468	3.01151	10.6371

## Sheet: figure_S2d
	CGI				non-CGI
	DC_all_promoters	DC_high_coverage_promoters	fibroblasts_all_promoters	fibroblasts_high_coverage_promoters	DC_all_promoters	DC_high_coverage_promoters	fibroblasts_all_promoters	fibroblasts_high_coverage_promoters
rep1	4.32593	14.3302	3.70188	13.1769	3.91645	19.7985	3.60465	19.249
rep2	3.81814	12.1491	2.35489	7.35579	3.66484	16.6	2.99704	12.3596
	4.07203	13.2397	3.02839	10.2664	3.79064	18.1992	3.30085	15.8043

## Sheet: figure_S2e
	inducible
	DC_all_promoters	DC_high_coverage_promoters	fibroblasts_all_promoters	fibroblasts_high_coverage_promoters
rep1	6.27959	21.9834	6.35825	21.4741
rep2	5.19396	17.5318	2.60383	6.19434
	5.73678	19.7576	4.48104	13.8342

## Sheet: figure_S3g
mean_coverage	1354.52	1522.86	1088.86	782.366	562.642	405.121	286.318	208.023	148.795	105.163	74.9193
	35.5172	29.5455	34.3902	33.0357	40.5405	42.9293	42.2936	40.4598	42.4	50	49.3333
	39.2593	33.75	37.7143	43.5088	44.1176	42	44.4211	45.3488	46.9091	51.1111	71.3636
	18.0952	20.7692	26.5625	33.2692	31.1111	34.697	38.25	41.5663	45.4098	40	61.7241
	36.5517	32.3529	32.4324	34.5238	35.8065	41.2088	42.7551	37.398	36.3462	40	78.0952
	41.6667	43.8462	39.0625	34.7368	38.3824	38.2955	35.3271	41.3402	52.6316	59.5349	59.6552
	26.5385	27.0588	19.2308	35.7143	42.1622	34.4565	36.8317	37.4194	36.4706	36.3636	73.3333
	31.8182	40.625	32	27.619	29.6552	35.5556	36.7742	35.8537	51.4286	58.8889	44
	32.8571	44.2857	31.3514	26.25	35.8929	40.122	41.828	43.0337	50.1724	52	72
	27.5	24.2857	29.2308	35.2632	30.4615	31.1702	31.0185	33.1818	47.0968	63	66.3158
	32.2222	38.2353	31.3889	21.3462	25.8333	35.3012	46.1538	47.5824	48.3333	62.3333	75.7895
	27.9167	32.5	26.9697	32.4074	34.7887	30.5814	30.3061	39.7647	51.7241	39.75	69.5833
	31.0345	33.125	29.4872	28.4746	31.9718	35.4444	36	43.75	47.8846	48.2143	70.5
	32.2222	30.5	29.1892	32.2917	32.6866	34.2105	41.5686	45.7317	48.3019	68.0488	93.3333
	45.9259	36.4286	43.4286	33.4694	25.4098	31.0526	48.0952	52.9885	51.746	68.6957	85.8065
	39.1667	31.875	40	32.093	37.7586	36.0638	41.0577	58.6842	59.661	63.0769	70.5556
	32.4138	28.8889	32.5	32.037	36.9014	38.2192	37.1591	41.9802	49.2754	58.2927	61.7391
	34.2308	34.375	41.1765	32.2222	33.4286	41.875	38.7379	32.5316	34.2105	52.1277	67.2414
	32.7778	31.3333	32.9412	35.8824	35.7812	34.1772	31.6484	39.8851	51.1864	62.5	73.1579
	34.7222	36.5217	27.6744	28.1967	31.2857	36.7033	51.5741	49.375	40.8065	58.8235	40
	42.4	25.625	42.0513	41.5517	42.7143	44.125	41.5663	41.4607	47.3611	70.1961	78.8462
	36.2857	25.2381	38.5294	32.2807	27.2289	31.3542	32.4719	48.5542	59.322	61.6667	105.263
	38.75	31	34.6154	35.6818	40.5357	32.6263	32.5217	52.3656	54.127	49.6	53.871
	33.5484	34.7619	30.6977	25.082	31.3514	33.3333	31.9388	37.7381	43.3333	41	52.1429
	28.4615	28.2353	23.0303	27.551	38.0597	35.7143	30.3226	41.9792	53.1081	53.8235	71.3636
	40.3226	40.5	35.1163	27.1429	28.5246	34.2857	37.2	42.6316	48.3333	41.25	33.1818
	26.7857	30.7143	26.0526	25.2308	30.6579	35.6322	42.8846	48.2796	50.9677	54.0476	74
	38.75	38.6957	44.359	37.7778	39.6875	35.8333	40.5941	46.9565	45.6716	55.3659	81.875
	53.1818	50	47.2414	40.9615	44.4737	40.4651	33.0851	36.5263	41.9048	44.7059	92.8571
	28.8462	31.875	27.0588	30	37.1698	33.012	35.3774	40.2326	54.6429	84.1463	77.0968
	32.5	28.1818	37.3171	33.2258	31.5278	37.5904	39.6774	39.6939	39.6825	64.375	85
	28.4211	32.1429	27.6	34.6	41.7333	35	36.9565	42.8947	51.6667	77.7778	95.3333
	31.25	32.6316	33.6585	32.8302	38.75	34.5833	29.8095	43.913	61.0294	62.3404	68.6957
	31.25	31.3333	26	36.6667	42.5	43.5106	45.8163	42.9885	37.8333	49.375	100.588
	31.5625	36.8182	28.9744	27.2222	34.3284	35.7471	38.913	43.5443	52.549	82.1875	86.6667
	25.2174	24	25.2174	32.2222	48.254	62.1505	53.7374	49.8824	55.1786	47.5	52.069
	41.6	46.4706	37.3684	36.7797	52.3529	56.7123	48.7234	48.2243	50	64.8649	117.692
	47.6	21.3333	50.3846	52.5714	42.4444	49.7183	54.6429	52.3457	49.1667	54.6667	103.125
	27.3333	28.0952	35.4286	34.5614	42.6667	46.1728	39.5	42.9885	55.0909	60.2778	71.6667
	29.6154	27.3684	37.5	44.1176	48.5185	48.3962	41.8692	42.6923	47.7632	61.1111	80
	43.8462	35.3333	41.3514	37.2581	34.2254	39.0123	41.8824	43.0952	46.3768	52.619	52.1053
	41.2	38.0952	42.2581	42.9787	37.0968	42.7848	45.8333	44.7826	50.9434	48.1481	57.7273
	30.2564	29.5652	31.9149	31.4754	37.0886	47.2816	42.8302	35.5789	46.1017	52.5641	49.0476
	22.9167	33.125	30.5263	31.6364	35.0847	36.6234	34.8571	41.4141	47.0769	46.4286	61.6
	36.3636	35.2174	38.5714	37.7273	35.5952	40.2198	40.6024	48.9333	53.6	44.4444	75.6
	23.8095	25	38.9189	44	38.0952	32.5882	38.1	40.7619	44.0506	65.4762	111.852
	32.6316	26.3636	32.0513	32.7451	37.5309	33.7755	27.2897	34.3396	46.129	51.1905	74.7826
	36.6667	30.625	33.8462	33.6	30.3448	35.75	46.5957	54.0909	66.4286	80.9091	74.7619
	20	28.1818	24.1176	30.6897	32.4051	31.7476	34.4954	32.6042	38.6207	71.3514	77.5
	42.7586	38.5	38	37.6364	31.129	35.4321	35.2041	34.3689	41.6438	54.6341	76.9697
	30.9677	30.5263	35.3125	32.2	29.3243	32.7184	40.8257	40.8602	54.0909	87.7778	111.333
	35.2	22.6667	42.0588	41.3115	34.8	34.8352	33.6047	41.6176	53.1579	69.3333	84.5455
	35.7143	31.5789	29.5238	30.1695	29.1176	27.1605	33.0612	34.7126	39.8305	51.8605	39.5238
	26.3333	28.6364	28.7805	36.9231	39.6721	32.5	38.3168	36.9072	33.5593	51.5385	67.5
	32.1212	34.2857	30.7895	33.8983	38.3824	33.3333	29.6512	37.2	54.375	52.963	44.2857
	30.8333	33.5294	27.5	36.2745	35.6338	32.8283	39.5455	49.0805	50.4615	56.5217	76.9565
	22.6087	23.75	25.4286	25.2727	22.4658	31.4894	38.0734	32.8713	46.3077	81.4634	68.2759
	29.6667	33.6842	38.0556	28.3019	29.3651	31.7722	32.9474	39.5652	51.0169	56.4865	30
	31.3793	34.4444	28.8889	31.8519	34.1176	32.1429	35.7609	35.8333	40.4348	46.5517	63.1818
	33.0769	40.4545	26.9697	26.9231	32.6562	36.2195	34.1379	39.3902	53.375	62.8571	64
	25.6	30	24.3243	25.5357	31.7647	36.701	36.9725	44.5977	59.6491	85.5	103.158
	32.1429	41.4286	25.7692	29.2308	31.6923	31.7284	34.6154	37.0588	34.717	52.439	79.6774
	41.7647	60	41.3043	30.3175	30.1471	40.2083	41.7172	42.3864	65	78.8571	91.3636
	44.6154	42.1053	37.6667	38.7037	38.0882	39.1026	34.4444	43.1579	49.5161	43.75	69.2
	53.6364	69.4444	46.7857	25.7143	26.25	26.4516	36.9903	46	54.0625	71.3636	83.4783
	37.037	28.4211	31.7073	32.6531	31.3462	38.3333	41.3187	35.1648	39.0278	55.1351	88.5714
	30.3571	29.4118	31.6129	30.8511	34.058	37.5556	43.5238	45.2778	54.5455	77.5	103.636
	44.6667	59.0476	36.75	30	29.6667	30.8989	34.5918	33.0882	40	69.5455	65
	25	22.1739	27.75	31.0345	37.5	37.3864	29.3878	39.4898	60.8333	64.2857	57.6923
	30.9677	30.5263	31.2821	36.1538	37.8788	35.8824	43.8824	48.6076	43.8333	47.3684	86.1111
	34.4444	35	32.7027	33.6538	43.6207	36.0714	26.6019	33.7647	51.4	35	31.4815
	33.8462	36.875	34.2424	25.4545	27.375	35.8416	37.0103	39.5349	65.1471	98.2051	75.2941
	36.25	36.6667	34.0625	25.4545	26.0656	33.4146	31.2632	32.5275	46.1905	46.6667	51.8182
	33.8166	33.7498	33.4133	33.0282	35.2367	36.9419	38.2686	41.8393	48.781	58.6635	72.4013
	0.831565	1.01098	0.748014	0.648852	0.695753	0.705559	0.702631	0.685064	0.867866	1.57444	2.27209

## Sheet: figure_S9d
DCs_fibroblast_inducible	fibros_fibroblast_inducible	DCs_active_in_fibros	fibros_active_in_fibros	DCs_inducible_in_fibros	fibros_inducible_in_fibros	DCs_inactive_in_fibros	fibros_inactive_in_fibros
33.4043	36.1111	31.1111	42	11.6667	35.3333	26.25	30
42	31.6667	25.7576	43.0303	30.625	28.3333	26	54
41.9444	34.898	34.6667	41.3793	34	27.2727	42.1429	23.6364
29.661	36.4151	36.0714	35.3571	38.125	43.5294	28.5714	33.0769
29.8182	26.9811	31.9512	50	34.6154	27.8571	47.1429	52.3529
49.3878	35.0877	38.4375	31.6	47.3333	50	23.8889	30.6667
32.3214	32.7778	38	29.375	25.4545	33.5714	41.6667	40.7143
32.1569	38	44.6154	28.6842	34.1667	51.6667	31	31.5789
35.7143	29.1489	42.439	40.2857	36.25	28	29.5	34.2105
33.8462	45.7143	40.3846	23.3333	33.5294	31.1111	32.2727	25
44.6154	36.8254	33.0303	54.0625	22.3077	31.6667	34.4	29.1304
26.1538	26.25	33.3333	29.6296	24.6667	17.5	19.4118	23
59.1304	36.1667	28	38.8095	47.8571	38.8889	25.2632	28.1818
36.1818	31.4583	23.9286	28.8462	29.0909	26.3636	37.3684	42.1429
28.4906	40.5263	42.5	36.6667	23.5714	60.7692	26	31.9048
28.5484	40.8333	37.5862	35	27.5	48.125	18.8889	20.5556
54	32.549	36.4286	32.5806	36.6667	27.5	35.5	29.3333
36.7308	31	26.6667	48.6111	25.3846	33.3333	50	36
35.1667	27.0769	31	42	19.4444	25.7895	24.5	56.4706
35.8537	41.875	31.7391	48.1818	22.5	44.5455	28.75	33.5294
37.2563	34.5681	34.3824	37.9717	30.2378	35.5578	31.4259	34.2743
1.97388	1.17912	1.29814	1.85748	1.99802	2.44364	1.9347	2.2732
